# Supplementary material for: Diet-related chronic disease in the northeastern United States: a model-based clustering approach
Source: Int J Health Geogr. 2015 Sep 4;14:25. doi: 10.1186/s12942-015-0017-5 (PMC4559302; doi:10.1186/s12942-015-0017-5)
Supplement: Additional file 1. — Clustering results for the 129 counties disaggregated by state. Fewer clusters are found, however the overall cluster descriptions, as characterized by the NCHS codes and clustering variables are consistent with the aggregate clusters results presented. [file 12942_2015_17_MOESM1_ESM.tex]

\documentclass[a4paper, 11pt]{article}

\newcommand{\affilmark}[1]{\rlap{\textsuperscript{\itshape#1}}}
%\usepackage{lipsum}
\usepackage{graphicx,color}
\usepackage{amssymb,amsfonts,amsmath}
\usepackage[margin=1in]{geometry}
\usepackage{multirow}
\usepackage[caption=false]{subfig}
%\usepackage{epstopdf}
%\DeclareGraphicsRule{.tif}{png}{.png}{`convert #1 `dirname #1`/`basename #1 .tif`.png}
\usepackage{color}

\begin{document}
      
 
\title{Additional file 1 --- Pennsylvania \& New York Separate Results (pdf)}     
\author{
Abby Flynt\affilmark{a} ~and
Madeleine I. G. Daepp\affilmark{b} \\[2ex]
\normalsize\itshape
\textsuperscript{a}\,Department of Mathematics, Bucknell University, Lewisburg, PA, USA.\\
\normalsize\itshape
\textsuperscript{b}\,Integrated Studies in Land \& Food Systems \\ 
\normalsize\itshape
\ The University of British Columbia - Vancouver, British Columbia, CA.\\[1ex]
\upshape Corresponding author's email: \texttt{gf013@bucknell.edu}
}

\maketitle

%\subsection*{

In this section, we present the clustering results performed separately on the states of New York and Pennsylvania.

\begin{figure}[ht!]
\centering
 \includegraphics[scale = .5]{sep_PANY_clusters_final.pdf}
\caption{Separate clustering results for NY \& PA}
\label{fig:PA_NY_GIS}
\end{figure}

\subsubsection*{New York Results}

\begin{figure}[ht!]
\centering
 \includegraphics[scale = .75]{NYboxplots.pdf}
\caption{Comparing standardized clustering variables across clusters for NY}
\label{fig:NYboxplots}
\end{figure}

The variable selection process for New York, resulted in the same four variables (percent low access, median household income, population density and SES index) being chosen for clustering. The clustering solution for NY is mapped in the bottom of Figure~\ref{fig:PA_NY_GIS}.  Four clusters were found and can be described similarly by their NCSH code.  Cluster 1 (blue) is made up of metropolitan areas (ranging from large to small), cluster 2 (yellow) is mostly non-metropolitan counties, cluster 3 (green) contains large metropolitan areas, and cluster 4 (red) contains large and large fringe metropolitan counties.  The differences in clustering variables can be seen in Figure~\ref{fig:NYboxplots}.  All four clustering variables have significant differences across the clusters (ANOVA p-values $<<0.001$). The significant pairwise differences can be found in Table~\ref{table:NYdiffs}.  The results in New York mirror the results presented for the two combined states. We are again seeing a cluster of larger metropolitan counties (cluster 4) with extreme variability in access to food sources, that is also significantly higher than the other large metropolitan cluster (cluster 3).  Cluster 4 additionally has a significantly higher median household income than the other 3 clusters.  Cluster 3, comprised of only large metropolitan counties has a significantly higher population density and SES index, and a significantly lower access to food.


\begin{table}[htdp]
\caption{Pairs of significantly different clusters by variable for  NY from Tukey Comparison (p-value$<0.01$)}
\begin{center}
	\begin{tabular}{|c|cccc|}
	\hline
	Variable & \multicolumn{4}{|c|}{Significant Cluster Pairs} \\
	\hline
	\multirow{2}{*}{Low access} & (1, 2) & (1, 3) & (2, 3) & (2, 4) \\
	 & (3, 4) & &  &  \\
	 \hline
	 \multirow{1}{*}{Median Income} & (1, 2) & (1, 4) &(2, 4) & (3, 4) \\
	 \hline
	  \multirow{1}{*}{Population Density} & (1, 3) & (2, 3) &(3, 4) & \\
	 \hline
	 \multirow{1}{*}{SES Index} & (1, 3) & (2, 3) & (3, 4) & \\
	 \hline
	\end{tabular}
\end{center}
\label{table:NYdiffs}
\end{table}%


  
  
 
\subsubsection*{Pennsylvania Results}
\begin{figure}[ht!]
\centering
 \includegraphics[scale = .75]{PAboxplots.pdf}
\caption{Comparing standardized clustering variables across clusters for PA}
\label{fig:PAboxplots}
\end{figure}


The variable selection procedure for PA, did not select all four previous clustering variables.  The SES index did not prove important in the clustering solution, which is mapped in the bottom of Figure~\ref{fig:PA_NY_GIS}.   Three clusters were found; the first (blue) containing all sizes of metropolitan counties, the second (yellow) containing predominately non-metropolitan counties and the third (green) containing large and large fringe counties.  The boxplots of the cluster variables can be seen in Figure~\ref{fig:PAboxplots}.  Surprisingly, cluster 2 has a significantly lower percentage of food access than the other two clusters containing metropolitan counties.  All three clusters have significantly different median household incomes.  As to be expected, cluster 3 (large metropolitan) has a significantly higher median household income and population density.


\begin{table}[htdp]
\caption{Pairs of significantly different clusters by variable for PA from Tukey Comparison (p-value$<0.01$)}
\begin{center}
	\begin{tabular}{|c|cccc|}
	\hline
	Variable & \multicolumn{4}{|c|}{Significant Cluster Pairs} \\
	\hline
	\multirow{1}{*}{Low access} & (1, 2) & (2, 3) & & \\
	 \hline
	 \multirow{1}{*}{Median Income} & (1, 2) & (1, 3) &(2, 3) & \\
	 \hline
	  \multirow{1}{*}{Population Density} & (1, 3) & (2, 3) & &  \\
	 \hline
	\end{tabular}
\end{center}
\label{table:PAdiffs}
\end{table}%

\subsubsection*{Predicting Obesity and Diabetes Rates}
Again, we are trying to examine differences in diet-related disease rates from clustering solutions using physical, social and economic characteristics of U.S. counties.  Figure~\ref{fig:NYpreds}~(a) Figure~\ref{fig:PApreds}~(a) show side-by-side boxplots of the standardized obesity rate of each cluster for NY and PA, while the diabetes rates can be seen in Figure~\ref{fig:NYpreds}~(b) and Figure~\ref{fig:PApreds}~(b).

Both clustering solutions produced clusters with an overall significant difference in obesity rates (ANOVA p-values $<<0.001$).  In NY, clusters 3 and 4 (large metropolitan) have significantly lower rates of obesity than cluster 2 (nonmetropolitan) and cluster 3 is also significantly lower than cluster 1.  In PA, cluster 3 (large metropolitan) has a significantly lower obesity rate than the other two clusters. Additionally, cluster 2 (nonmetropolitan) has a significantly higher rate of obesity.

The same overall trend is present for diabetes rates by cluster for PA (ANOVA p-value $<<0.0001$), however there is not a significant difference between clusters 1 and 2.  In NY, we do not find a significant difference in diabetes rates by clusters (ANOVA p-value $>0.05$).

\begin{figure}[ht!]
\centering
 \includegraphics[scale = .75]{NYpreds.pdf}
\caption{Comparing standardized obesity and diabetes rates across clusters for NY}
\label{fig:NYpreds}
\end{figure}

\begin{figure}[ht!]
\centering
 \includegraphics[scale = .75]{PApreds.pdf}
\caption{Comparing standardized obesity and diabetes rates across clusters for PA}
\label{fig:PApreds}
\end{figure}


\begin{table}[htdp]
\caption{Pairs of significantly different clusters for PA \& NY diet-related disease rates from Tukey Comparison (p-value$<0.01$)}
\begin{center}
	\begin{tabular}{|c|cccc|}
	\hline
	Variable & \multicolumn{4}{|c|}{Significant Cluster Pairs} \\
	\hline
	 \multicolumn{5}{|c|}{New York}\\
	 \hline
	\multirow{1}{*}{Obesity} & (1, 3) & (2, 3) & (2, 4) &  \\
	\hline
	 \multicolumn{5}{|c|}{Pennsylvania}\\
	 \hline
	\multirow{1}{*}{Obesity} & (1, 2) & (1, 3) & (2, 3) &  \\
	 \hline
	 \multirow{1}{*}{Diabetes} & (1, 3) & (2, 3) & &  \\
	 \hline
	\end{tabular}
	\end{center}
\label{table:PA_NYpreddiffs}
\end{table}%

\end{document}
